# Supplementary material for: Snow alga Sanguina aurantia as revealed through de novo genome assembly and annotation
Source: G3 (Bethesda). 2024 Aug 2;14(10):jkae181. doi: 10.1093/g3journal/jkae181 (PMC11457085; doi:10.1093/g3journal/jkae181)
Supplement: jkae181_Supplementary_Data [file jkae181_supplementary_data.zip]

Archive with 13 entries (13 files):
- Figure_S1_G3-2024-405201.pdf
- Figure_S2_G3-2024-405201.pdf
- Figure_S3_G3-2024-405201.pdf
- Figure_S4_G3-2024-405201.pdf
- Figure_S5_G3-2024-405201.pdf
- Figure_S6_G3-2024-405201.pdf
- Figure_S7_G3-2024-405201.pdf
- Supplemental_Material_Legends_G3-2024-405201.docx
- Table_S1_G3-2024-405201.docx
- Table_S2_G3-2024-405201.docx
- Table_S3_G3-2024-405201.docx
- Table_S4_G3-2024-405201.docx
- Table_S5_G3-2024-405201.docx
